# Supplementary material for: Pathological Changes in Early Medieval Horses from Different Archaeological Sites in Poland
Source: Animals (Basel). 2024 Feb 1;14(3):490. doi: 10.3390/ani14030490 (PMC10854896; doi:10.3390/ani14030490)
Supplement: Supplementary file 1 [file animals-14-00490-s001.zip]

Archive with 2 entries (2 files):
- animals-2812514-supplementary_corrected.xlsx
- table_supplementary_pathology vs_anatomy_final(2).pdf
