# Supplementary material for: Pathological Changes in Early Medieval Horses from Different Archaeological Sites in Poland
Source: Animals (Basel). 2024 Feb 1;14(3):490. doi: 10.3390/ani14030490 (PMC10854896; doi:10.3390/ani14030490)
Supplement: Supplementary file 1 [file animals-14-00490-s001.zip › animals-2812514-supplementary_corrected.xlsx]

## Sheet: Supplementary_Table S1
Site	Chronology	Social context	NISP - Livestock	NISP - Horse	NISP - Pathology	NISP of Horse pathology	% Horse	% Pathology of livestock	% Horse pathology among the pathologies of livestock	NISP Reference	14C chronology Reference
Barczewko, II	early 14th	town	1667	96	7	3	5.8	0.4	42.9	Makowiecki, not published
Bnin, 2	7th - 13th c.	suburb	13604	512	1	1	3.8	0.0	100	Makowiecki & Wiejacka 2023
Boguszyce, 47	Roman Time - Medieval	settlement	1917	149	9	1	7.8	0.5	11.1	Makowiecki, not published
Bydgoszcz, 1	mid 11th - late 11th c.	stronghold	3081	21	4	1	0.7	0.1	25.0	Makowiecki & Wiejacka 2023
Dąbrówka, 2	mid 9th-mid 10th c.	stronghold	5619	63	25	1	1.1	0.4	4.0	Makowiecki & Wiejacka 2023
Dziekanowice, 22	10th - 12th c.; 14C: Gd-10067; 1100 ± 130 BP	horse garve at cementary and settlement	6390	204	no data	no data				Makowiecki & Wiejacka 2023	(Wrzesińska & Wrzesiński 1998)
Gdańsk, 1 (Łąkowa St	17th - 19th c.	town	2082	16	9	5	0.3	0.4	55.6	Makowiecki, not published
Gdańsk, 1 (Sukiennicza St)	11th - 12th c.; 14C: Poz-120868, 960 ± 30 BP	stronghold	3877	29	5	0	0.7	0.1	0.0	Makowiecki & Wiejacka 2023	Makowiecki et al. 2022
Głuchowo, 24	7th - 1st 13th	settlement	1717	182	9	3	10.6	0.5	33.0	Makowiecki & Wiejacka 2023
Gniezno, 40	(2nd half 9th – 1st half 14th c.)	settlement	3251	96	3	3	3.0	0.1	100	Makowiecki & Wiejacka 2024
Grodziszcze, 1	2nd half 10th - 1st half 12th	stronghold	1522	16	12	3	1.1	0.8	25.0	Makowiecki & Wiejacka 2023
Górzyca, 20	10th - early 11th c.; 14C: 1080 ±30 BP, Poz-72799	horse garve at the cementary	no data	no data	no data	no data				Makowiecki & Wiejacka 2023	Makowiecki & Wiejacka 2022
Jordanowo, 7	11th - early 13th c., 14C: 1040 ± 30 BP, Lab no. Poz - 128594	horse garve at the cementary	no data	no data	no data	no data				Makowiecki & Wiejacka 2023	Makowiecki & Wiejacka 2023
Rybitwy, 3a	10th c. – 14th c.; 14C: 1025 ± 35 BP; Lab no.: Poz-118421;	underwater skeleton deposit near the Poznan (western) bridge	1438	343	2	2	23.9	0.1	100	Makowiecki & Wiejacka 2023	Makowiecki & Wiejacka 2023
Kałdus, 2	9th - early 13th c.	settlement	15279	512	114	15	3.4	0.7	13.2	Makowiecki & Wiejacka 2023
Kałdus, 3	9th - early 13th c.	stronghold	32773	1717	124	18	5.2	0.4	14.5	Makowiecki & Wiejacka 2023
Ostrów Lednicki, 1	11t - 12th c.	stronghold	67322	440	80	8	0.7	0.1	10.0	Makowiecki & Wiejacka 2023
Stargard, 11A	mid 13th - 13th/14th c.	town	6726	187	21	6	2.8	0.3	28.6	Makowiecki & Wiejacka 2023
Tum, 1	late 10th - early 12th c.	stronghold	31743	772	169	16	2.4	0.5	9.5	Makowiecki & Wiejacka 2023
Żółte, 33	early 11th – 11th/12th c.; 14C: 960 ±50 BP; MKL-7012	underwater skletal deposit on near of islend (crannog)	5700	96	32	4	1.7	0.6	12.5	Makowiecki & Wiejacka 2023	Chudziak & Kaźmierczak 2014
	Reference:
	Chudziak, W., Kaźmierczak, R., Eds. The island in Żółte on LakeZarańskie, early medieval gateway into West Pomerania: Nicolaus Copernicus University, 2014, Toruń.
	Makowiecki, D.; Janeczek, M.; Pasicka, E.; Rozwadowska, A.; Ciaputa, R.; Kocińska, K. Pathologies on a horse skeleton from the early medieval stronghold in Gdańsk (Poland). Int. J. Osteoarchaeol. 2022, 32/4, 866–877.
	Makowiecki, D.; Wiejacka, M. The Horse (Equus caballus) in Early Medieval Poland (8th–13th/14th Century). According to Zooarchaeological Records. Wydawnictwo Uniwerstytetu Mikołaja Kopernika, 2023, Toruń, Poland.
	Wrzesińska, A., Wrzesiński J. Grób konia z Dziekanowic’, Studia Lednickie, 1998, 5, 103–115.
